# Supplementary material for: Enhancing the Pharmaceutical Profile of Alpha Lipoic Acid: Cyclodextrin Inclusion Complexation for Improved Stability and Bioavailability
Source: Pharmaceutics. 2026 Jun 25;18(7):780. doi: 10.3390/pharmaceutics18070780 (PMC13416384; doi:10.3390/pharmaceutics18070780)
Supplement: Supplementary file 1 [file pharmaceutics-18-00780-s001.zip]

Archive with 1 entries (1 files):
- pharmaceutics-4345124-supplementary.pdf
